# Supplementary material for: Political economy analysis of subnational health management in Kenya, Malawi and Uganda
Source: Health Policy Plan. 2023 Apr 11;38(5):631–47. doi: 10.1093/heapol/czad021 (PMC10190959; doi:10.1093/heapol/czad021)
Supplement: czad021_Supp [file czad021_supp.zip]

Archive with 2 entries (2 files):
- UNICEF PEA Cross-Country Paper_SUPPL MATERIAL_2022 08 18.docx
- UNICEF PEA IDI Guide_Aug 2020 GENERIC.docx
